# Supplementary material for: Development and validation of a nomogram predicting multidrug-resistant tuberculosis risk in East China
Source: PeerJ. 2025 Feb 27;13:e19112. doi: 10.7717/peerj.19112 (PMC11874934; doi:10.7717/peerj.19112)
Supplement: Supplemental Information 2 — The nomogram offers a visual representation of risk prediction for MDR-TB and allows for the calculation of individual patient risk scores using the selected predictors. [file peerj-13-19112-s002.r]

library(regplot)
library("survival")
library("survminer")
library(rms)
setwd("")

rt<-read.table("input.txt",sep="\t",header=T,check.names=F,row.names=1) 


str(rt)


res.cox <- lrm(MDR  ~ CREA+Fever+	FIB+Invasiveoperation+	
                 LYMPH+	Age	+	DD	+APTT
	,  data = rt)

nom1<-regplot(res.cox, clickable=TRUE, 
              points=TRUE, rank="sd",failtime = c(365,1095),prfail = T)

nom2<-regplot(res.cox,observation=rt[3,], clickable=TRUE, 
              points=TRUE, rank="sd",failtime = c(365,1095),droplines=T,prfail = F,
              other=(list(bvcol="red",sq="green",obscol="blue")))

ddist <- datadist(rt)
options(datadist="ddist")
mynom<- nomogram(res.cox, fun=plogis,fun.at=c(0.0001,0.1,0.2,0.3,0.4,0.5,0.6,0.7,0.8,0.9,0.9999),
                 lp=F, funlabel="Risk of nonadherence")
pdf("Nom.pdf",10,8)
plot(mynom)
dev.off()
