# Supplementary material for: Development and validation of a nomogram predicting multidrug-resistant tuberculosis risk in East China
Source: PeerJ. 2025 Feb 27;13:e19112. doi: 10.7717/peerj.19112 (PMC11874934; doi:10.7717/peerj.19112)
Supplement: Supplemental Information 3 — Includes necessary variables and patient data to evaluate and predict the risk of MDR-TB. [file peerj-13-19112-s003.txt]

id	MDR	CREA	Fever	FIB	Invasiveoperation	Diseaseduration	LYMPH	Age	PLT	DD	APTT
1	1	0	1	5.99	0	7	1.62	49	316	0	28.1
2	1	0	0	2.35	0	4	1.4	45	192	0	28.6
3	1	1	0	1.79	0	24	1.99	23	198	0	24.8
4	1	1	0	3.54	0	96	0.76	64	137	0	30.8
5	1	0	0	2.95	0	60	0.77	63	359	1	31.6
6	1	0	1	3.79	0	3	1.45	66	161	0	26.5
7	1	0	0	2.74	0	24	0.92	53	193	0	26.6
8	1	1	0	1.3	0	2	1.78	69	334	0	27.4
9	1	1	0	2.83	1	120	1.05	52	164	0	25.6
10	1	0	0	2.13	1	12	1.55	57	110	0	25.3
11	1	1	0	1.86	0	12	1.4	49	332	0	29.2
12	1	1	0	3.51	0	5	2.13	45	160	0	28.4
13	1	1	0	2.45	1	10	2	35	190	0	28.9
14	1	0	0	4.56	1	0.333333333	1.34	51	429	0	29.1
15	1	0	0	2.53	0	60	0.39	52	98	1	26.8
16	1	1	0	2.09	0	2	1.69	55	141	0	26.7
17	1	1	0	4.18	1	84	0.98	69	266	0	24.6
18	1	1	0	2.65	0	84	1.46	58	226	0	25.4
19	1	0	1	5.38	0	9	1.1	47	338	0	28
20	1	1	0	3.19	0	72	1	55	165	0	28.6
21	1	0	0	3.47	1	2	1.67	68	239	0	27.9
22	1	0	1	3.71	0	132	1.11	34	433	1	32.4
23	1	0	0	3.25	0	24	0.93	51	122	0	28.8
24	1	0	0	3.4	0	168	1.25	45	467	0	29.9
25	1	1	1	3.69	0	12	0.96	80	169	0	27.6
26	1	1	0	2.49	1	12	0.67	81	100	1	26.7
27	1	0	0	2.49	0	120	2.38	44	278	0	29.1
28	1	1	0	4.18	0	3	1.45	58	236	0	29.6
29	1	1	1	4.68	1	72	0.45	48	222	0	28.5
30	1	1	0	1.77	0	3	1.82	24	194	0	29
31	1	1	0	4.29	1	60	2.2	44	153	0	28.8
32	1	0	0	2.25	1	360	1.08	55	199	0	24.4
33	1	0	0	4.13	0	120	1.32	42	222	1	31
34	1	0	0	5.22	0	24	1.13	67	219	1	33.9
35	1	0	0	2.53	0	12	1.57	49	261	0	27.2
36	1	1	0	3.33	1	6	1.59	26	231	0	29
37	1	1	0	5.99	0	60	1.07	49	153	0	29.6
38	1	0	0	4.68	0	120	0.83	58	184	0	32.2
39	1	0	0	1.98	1	8	1.04	23	233	0	29.9
40	1	1	1	2.84	0	8	1.2	21	154	0	33.2
41	1	1	0	2.49	0	24	0.78	51	212	0	25.9
42	1	0	1	7.13	0	48	1.6	61	336	0	29.9
43	1	0	1	4.52	0	72	0.52	59	177	1	31.7
44	1	0	0	4.4	0	240	1.26	67	147	0	30.5
45	1	1	0	2.39	1	3	0.9	27	275	1	30.6
46	1	1	0	2.2	0	2	1.13	66	219	0	25.4
47	1	1	0	3.54	0	240	0.59	54	106	0	29.2
48	1	1	0	3.79	0	132	1.25	48	131	0	30.5
49	1	1	0	3.03	1	60	0.55	73	117	0	29.1
50	1	0	0	3.88	0	12	0.39	31	267	0	30.6
51	1	1	0	6.72	0	180	1.66	47	330	0	31.6
52	1	0	1	6.72	0	120	0.88	68	160	1	34.5
53	1	0	0	4.78	0	60	1.77	57	652	1	27.2
54	1	0	0	6.72	0	8	1.05	69	520	1	30
55	1	1	0	2.61	0	12	1.19	57	118	0	26.9
56	1	1	0	2.25	0	36	1.13	69	187	0	26.4
57	1	0	0	4.08	1	2	1.21	24	200	0	29.3
58	1	0	0	3.51	0	168	1.11	62	263	0	28.4
59	1	1	0	3.51	0	1	1.57	35	98	0	28.4
60	1	1	0	3.94	0	12	2.19	65	275	0	30.1
61	1	0	0	3.25	0	120	0.9	75	173	0	28.5
62	1	1	0	3	0	84	1.06	66	256	1	26.5
63	1	0	1	3.98	1	3	0.85	32	163	0	32
64	1	1	0	4.81	0	12	1.51	54	278	0	26.2
65	1	0	0	5.67	0	1	1.08	60	272	0	27.9
66	1	1	0	4.82	0	6	0.88	53	163	0	27.9
67	1	1	0	2.76	0	6	0.87	51	200	0	29.6
68	1	0	0	1.7	1	4	0.97	25	172	0	27.6
69	1	1	0	3.51	1	2	2.25	53	90	0	28.4
70	1	0	0	4.67	1	6	1.73	27	491	0	29.7
71	1	1	0	3.56	0	24	1.97	42	230	0	27.3
72	1	1	0	4.42	0	72	2.03	53	266	0	28.1
73	1	1	1	6.54	0	240	1.1	51	201	0	32.7
74	1	0	0	2.13	1	1	1.37	21	179	0	31
75	1	0	0	4	1	0.25	2.13	28	178	0	33.1
76	1	0	0	3.34	0	1	0.6	78	51	1	32.7
77	1	1	1	5.66	0	0.333333333	1.25	51	353	0	27.1
78	1	0	0	1.52	0	3	1.84	21	235	0	32.5
79	1	1	0	1.9	0	5	1.98	19	213	0	29.7
80	1	1	0	3.95	1	84	1.12	48	143	0	25.9
81	1	1	0	5.84	0	48	1.34	60	277	0	29.3
82	1	0	1	6.54	0	48	0.87	57	229	0	30
83	1	1	0	2.54	1	0.666666667	1.64	67	249	0	28.6
84	1	1	0	2.91	0	60	1.54	85	207	0	28.4
85	1	1	0	4.57	0	192	1.65	39	379	0	32.7
86	1	1	0	2.5	0	7	1.1	60	223	0	31.3
87	1	1	0	3.1	0	12	0.65	57	192	0	25.9
88	1	0	0	4.2	1	12	1.84	62	122	1	28.9
89	1	1	0	3.87	1	120	1	74	111	0	26.8
90	1	0	0	2.25	0	12	1.73	49	187	0	31.3
91	1	1	0	2.79	1	36	1.64	60	228	0	26.9
92	1	0	0	4.04	1	2	0.43	31	185	1	27.9
93	1	1	0	4.14	1	2	1.22	69	304	0	27.6
94	1	1	0	4.2	0	60	1.26	69	333	0	27.6
95	1	1	1	2.25	1	0.5	1.72	17	212	0	32.5
96	1	0	0	3.15	0	360	0.75	60	107	0	33.3
97	1	0	0	3.22	1	0.5	0.82	65	218	0	27.1
98	1	1	0	3.41	0	120	0.56	74	78	0	32.1
99	1	0	0	3.48	0	12	0.94	54	305	0	27.4
100	1	1	0	2.62	0	24	0.89	52	239	0	30.5
101	1	0	0	2.19	1	36	0.98	44	282	0	27.2
102	1	0	0	2.62	0	12	1.46	66	166	0	25
103	1	0	0	2.75	0	60	0.46	59	125	0	31.3
104	1	1	1	1.59	0	8	1.23	27	170	0	32.1
105	1	0	0	4.14	0	240	1.01	56	196	0	25.1
106	1	1	0	1.88	0	10	1.46	31	182	0	29.2
107	1	1	0	1.47	1	24	1.37	24	152	0	31.1
108	1	1	0	2.86	0	11	1.29	66	141	0	28.4
109	1	1	0	2.71	0	60	1.85	78	341	0	31.9
110	1	0	0	6.17	0	6	0.55	63	217	1	30.6
111	1	0	0	3.87	0	24	1.38	69	213	0	25.1
112	1	1	0	2.1	0	24	1.65	26	165	0	25.6
113	1	1	0	2.19	0	11	2.02	31	210	0	24.6
114	1	1	0	3.16	1	48	0.63	60	290	0	37.3
115	1	1	0	4.04	0	8	1.22	73	247	0	29.3
116	1	0	0	2.91	1	60	1.34	39	161	0	32.1
117	1	1	0	4.1	0	8	2.56	54	183	0	25
118	1	1	0	3.95	0	9	0.58	87	184	1	28.9
119	1	0	0	4.54	0	84	0.61	60	144	0	28.9
120	1	1	0	2.1	0	10	1.58	31	272	0	28.2
121	1	1	0	3.73	0	120	0.62	72	187	0	34.5
122	1	0	0	5.53	0	36	0.44	34	459	0	29.5
123	1	1	0	1.85	0	10	1	50	79	0	28.7
124	1	1	0	3.87	0	48	1.35	60	174	0	28.5
125	1	0	0	2.62	0	36	0.57	55	181	0	30.2
126	1	1	0	2.35	0	60	1.71	57	183	0	28.4
127	1	0	0	2.99	0	9	1.9	32	237	0	26.7
128	1	0	1	2.81	0	5	1.27	53	240	0	27.5
129	1	1	0	2.13	0	12	1.4	25	214	0	26.1
130	1	1	1	2.17	0	48	1.04	47	206	0	28.8
131	1	0	0	3.64	0	12	0.73	49	259	0	32.5
132	1	0	0	3.34	0	180	1.24	46	58	0	30
133	1	1	0	2.02	1	24	1.43	32	164	0	29.2
134	1	0	0	3.41	0	48	0.97	44	162	0	25.4
135	1	1	0	2.86	0	192	0.92	44	225	0	26.4
136	1	1	0	3.28	0	48	1.28	47	203	0	26.5
137	1	1	0	2.22	0	4	0.98	27	133	0	32
138	1	1	1	4.57	0	1	0.65	61	302	0	31.8
139	1	1	0	3.08	0	36	0.67	52	117	0	29.1
140	1	1	0	1.76	0	3	1.9	17	143	0	31.4
141	1	0	0	3.22	0	5	1.74	35	119	0	27.3
142	1	0	0	3.34	0	2	2.03	59	159	0	29.8
143	1	1	1	2.04	0	6	2.39	23	276	0	27.1
144	1	0	0	2.81	0	0.666666667	1.35	42	254	0	28.4
145	1	1	0	2.58	0	1	2.13	39	283	0	32.4
146	1	0	0	3.87	0	12	1.25	58	254	0	26.2
147	1	0	0	2.16	0	120	2.07	60	159	0	28.6
148	1	1	1	2.58	0	9	1.96	54	246	0	29.3
149	1	0	0	2.07	0	120	1.04	43	164	0	26.1
150	1	0	0	0.78	0	72	1.6	55	265	1	23.2
151	1	1	0	2.07	0	60	1.08	47	71	0	32.8
152	1	1	0	2.19	0	84	0.72	66	174	0	26
153	1	0	0	3.78	0	240	0.3	72	170	1	25.7
154	1	0	0	1.41	1	24	0.88	52	189	0	29.4
155	1	1	0	1.47	1	18	1.89	50	171	0	29.1
156	1	1	0	4.34	1	96	1.02	32	320	0	28.9
157	1	0	0	4.95	0	60	0.3	70	184	1	31
158	1	0	0	2.79	1	96	0.77	61	230	0	26.9
159	1	0	0	4.94	0	240	0.5	59	192	0	25.6
160	1	0	0	4.1	0	240	0.84	60	368	0	30.2
161	1	1	0	2.91	0	12	1.69	32	213	0	31.6
162	1	1	0	2.5	0	1	1.5	23	219	0	29.2
163	1	1	0	2.38	1	5	0.96	48	124	0	35
164	1	1	1	2.19	0	10	2.48	30	183	0	30.5
165	1	1	0	3.9	1	24	0.86	44	213	0	31.9
166	1	1	0	2.97	1	240	0.72	66	123	1	31.9
167	1	1	0	4.54	0	180	1.41	56	429	0	30.8
168	1	1	0	4.94	0	60	0.39	60	355	0	30.1
169	1	0	0	2.02	1	1	2.07	32	184	0	30.8
170	1	1	0	2.19	0	24	0.85	71	141	0	27.5
171	1	0	0	3.9	0	1	1.04	57	205	1	26.2
172	1	0	0	3.7	0	48	0.61	65	231	0	24.4
173	1	1	0	5.84	0	60	0.33	68	187	1	34
174	1	1	0	2.58	0	204	0.91	59	138	0	25.4
175	1	1	1	1.89	0	1	0.17	74	122	0	27.6
176	1	1	0	4.57	0	144	0.37	58	230	0	26.3
177	1	0	0	3.1	0	12	0.44	64	269	1	28.9
178	1	0	0	4.14	0	60	0.51	65	271	0	28.9
179	1	1	0	3.49	0	192	0.72	52	354	0	30.1
180	1	1	1	3.28	1	12	1.15	38	149	0	27.3
181	1	0	0	1.61	0	228	1.13	64	161	0	27.6
182	1	1	0	3.21	0	10	0.26	74	196	0	30.6
183	1	1	0	3.78	0	10	0.79	36	116	0	31
184	1	1	0	2.66	0	480	0.96	76	120	0	29.5
185	1	0	0	2.66	0	12	1.37	41	239	0	29.6
186	1	0	0	3.04	1	12	1.3	33	113	0	31.6
187	1	0	1	4.24	0	12	1.01	40	120	1	27.4
188	1	0	0	1.99	0	12	1.01	61	126	0	27.2
189	1	1	0	3.15	0	36	1.78	72	151	0	28.3
190	1	0	0	3.34	0	72	0.88	28	99	0	29.8
191	1	1	0	1.42	0	9	1.64	25	191	0	27.3
192	1	0	0	2.13	1	24	1.25	68	194	0	25.1
193	1	1	0	3.87	0	2	1.02	72	223	1	27.9
194	1	1	0	3.62	0	6	1.2	60	79	0	22.5
195	1	0	0	4.31	0	48	1	54	208	0	36.2
196	1	1	0	1.9	0	12	1.38	22	182	0	30.2
197	1	1	1	3.51	0	1	1.13	23	219	0	28.4
198	1	0	1	2.31	0	36	1.41	60	181	0	25.8
199	1	0	0	2.65	0	12	0.85	53	59	0	32.8
200	1	1	0	3.12	1	10	0.54	59	209	0	26.7
201	1	1	1	2.54	0	120	1.2	31	192	0	29.3
202	1	0	0	2.19	1	108	2.03	45	210	0	28.1
203	1	0	0	3.69	0	20	0.55	50	227	1	30.3
204	1	0	0	3.4	0	20	2.23	49	146	0	28.9
205	1	0	1	2.45	0	12	0.8	53	120	0	32.7
206	1	1	0	3.4	1	168	0.89	39	104	0	33.9
207	1	1	0	3.54	0	240	0.4	71	113	0	27.6
208	1	0	0	1.79	1	24	1.49	56	149	0	30.6
209	1	1	0	5.38	0	240	0.52	61	250	1	31
210	1	0	0	3.33	0	24	2.98	85	295	0	32.2
211	1	1	0	2.93	0	36	0.77	39	161	1	25.6
212	1	1	0	1.34	0	2	2.14	78	272	1	27.6
213	1	0	0	1.93	0	24	1.29	72	135	0	26.5
214	1	0	0	1.48	0	2	1.44	31	173	0	29.9
215	1	1	0	1.85	0	8	1.43	39	220	0	25.1
216	1	0	1	5.67	0	120	1.28	56	193	0	26.7
217	1	0	0	5.22	0	24	0.78	53	226	0	26.5
218	1	1	0	3.54	0	240	0.93	73	157	0	26.4
219	1	1	0	2.57	0	24	2.08	42	196	0	30.1
220	1	1	0	0.77	0	48	0.25	68	122	1	34.2
221	1	1	1	1.98	1	12	1.53	44	234	0	28.9
222	1	0	0	5.67	1	240	0.37	53	177	0	31.2
223	1	0	0	3.33	0	360	0.37	51	246	0	25
224	1	1	0	2.28	0	60	0.9	71	167	0	27
225	1	1	0	2.74	0	36	1.36	37	117	0	31.3
226	1	0	0	3.06	1	24	2.15	30	190	0	26.9
227	1	1	0	4.4	0	36	0.91	53	353	0	33
228	1	0	0	2.73	0	4	1.71	49	313	0	27.7
229	1	1	0	2.39	0	36	1.23	46	178	0	28.1
230	0	0	1	7.58	0	1	0.75	74	292	0	32.8
231	0	0	0	5.08	0	2	0.66	55	221	1	35.5
232	0	1	0	1.81	1	0.1	1.14	24	113	0	27.4
233	0	0	0	1.92	0	7	0.82	47	141	0	26.9
234	0	1	1	3.4	0	1	0.71	76	265	1	29.6
235	0	0	0	2.38	0	156	1.36	45	230	0	25.9
236	0	1	1	5.38	1	2	0.9	59	329	0	25.4
237	0	0	0	2.03	0	1	2.01	21	213	0	28.1
238	0	0	1	4.81	1	1	1.13	50	188	0	27.1
239	0	0	1	6.72	0	1	0.51	86	337	1	26.5
240	0	0	1	3.25	0	360	0.45	79	255	1	29.4
241	0	1	0	2.19	1	12	1.27	34	179	0	30.6
242	0	0	0	4.18	0	120	0.87	76	214	0	24.7
243	0	0	0	3.25	1	3	0.85	50	170	0	27.4
244	0	1	0	5.99	0	72	1.02	48	253	0	27
245	0	0	1	4.52	0	2	1.66	73	203	0	26.2
246	0	0	1	5.67	0	300	1.52	80	325	1	30.8
247	0	0	0	1.7	1	12	1.17	28	196	0	26.8
248	0	1	0	7.13	0	4	0.85	69	258	0	27
249	0	0	0	2.73	0	72	0.22	55	306	1	27
250	0	0	0	4.68	1	12	1.22	53	223	0	27.6
251	0	1	0	3.88	0	0.666666667	1.79	68	183	0	29.1
252	0	0	0	3.21	1	5	2.08	24	216	0	28.3
253	0	0	1	2.38	1	3	1.84	27	238	0	27.1
254	0	1	0	3.79	0	5	0.38	87	156	0	29.9
255	0	0	0	4.68	1	2	0.76	66	267	0	29.1
256	0	0	0	2.49	0	2	1.24	21	171	0	25.7
257	0	0	0	3.51	0	2	1.85	69	173	0	28.4
258	0	0	1	3.79	1	2	2.9	58	449	0	26.7
259	0	1	0	3.88	1	0.133333333	1.66	24	289	1	31.1
260	0	1	0	3.06	0	0.25	1.05	74	75	0	31.3
261	0	0	0	1.88	1	2	1.33	68	141	0	27.9
262	0	0	0	4.65	1	2	1.79	57	270	1	26.7
263	0	1	0	4.18	0	6	0.67	84	237	1	30.6
264	0	0	0	2.25	1	12	2.05	47	174	0	29
265	0	1	0	2.01	1	8	1.24	26	159	0	28.2
266	0	0	0	3.25	1	3	1.09	26	197	0	26.9
267	0	1	1	7.58	0	24	0.65	61	126	0	34.8
268	0	0	0	7.13	0	9	1.27	71	248	0	30.8
269	0	0	0	2.45	1	2	1.13	51	228	0	26.3
270	0	1	0	3.15	0	0.5	0.77	77	270	0	26.5
271	0	0	1	2.69	0	36	1.43	32	318	0	27.6
272	0	0	0	2.42	0	6	1.42	75	197	0	25.1
273	0	1	0	4.08	0	24	1.03	83	213	0	27.5
274	0	0	0	2.84	1	0.25	1.78	29	236	0	27.1
275	0	1	1	3.03	0	8	0.98	75	210	0	29.5
276	0	0	1	6.34	1	3	0.93	52	175	0	23.4
277	0	0	0	4.18	0	24	1.75	50	248	0	25.9
278	0	0	1	5.06	0	24	0.2	72	229	0	26.3
279	0	1	0	2.46	0	12	1.42	55	156	0	28.7
280	0	0	0	2.69	1	2	1.44	50	173	0	23.9
281	0	0	0	4.18	1	0.333333333	0.85	77	240	1	26.8
282	0	0	0	6.34	0	120	0.85	67	194	0	28.7
283	0	0	0	2.83	1	6	0.79	29	174	0	29.5
284	0	0	1	4.18	1	1	1.05	78	239	0	27.3
285	0	0	0	5.22	1	2	1.33	72	282	0	27.7
286	0	0	1	3.54	1	0.25	0.35	78	124	1	31.6
287	0	0	1	2.73	1	0.333333333	1.05	76	271	1	22.4
288	0	0	0	3.39	0	36	0.98	74	213	0	27
289	0	0	0	5.08	0	0.016666667	1.47	81	171	0	28.9
290	0	0	1	3.94	0	1	0.33	65	106	1	31.4
291	0	1	0	2.95	1	0.1	1.21	36	249	0	30.9
292	0	0	0	4.52	0	11	0.93	53	150	0	28
293	0	0	0	3.88	0	24	0.75	53	174	0	28.2
294	0	1	1	3.71	0	1	0.85	78	262	1	26.2
295	0	0	0	3.61	0	12	1.71	53	268	0	27.5
296	0	0	0	3.77	1	1	1.13	31	330	0	35.9
297	0	1	0	3.54	0	1	0.84	72	189	1	25.8
298	0	0	0	0.94	1	36	1.29	60	203	0	23.4
299	0	0	1	4.68	0	1	0.65	28	270	1	32
300	0	0	0	2.53	0	240	1.1	67	152	0	29.7
301	0	1	0	0.97	0	18	0.36	83	102	1	38.1
302	0	0	0	2.39	0	0.333333333	1.47	35	258	0	28.5
303	0	0	1	4.65	0	12	0.62	70	202	0	35.8
304	0	1	0	3.94	0	12	0.75	28	318	0	28.3
305	0	0	1	3.25	1	12	1.4	48	190	0	28.2
306	0	0	0	2.45	0	240	1	67	213	0	28.8
307	0	1	0	3.79	0	8	0.75	88	197	1	30.7
308	0	0	0	3.51	1	2	1.14	37	208	0	28.7
309	0	1	1	3.88	0	3	0.69	52	335	0	26.4
310	0	0	0	3.77	0	240	1.2	42	221	0	27.3
311	0	0	0	7.58	0	0.066666667	1.25	65	572	0	30.7
312	0	0	1	5.99	1	2	0.81	36	319	0	27.3
313	0	0	0	3.54	0	12	0.6	91	173	1	31.6
314	0	1	1	2.53	0	6	1.37	24	192	0	28.4
315	0	0	0	4.52	1	10	1.19	70	417	1	26
316	0	1	0	2.49	1	0.666666667	1.85	26	223	0	28.5
317	0	0	0	3.88	1	1	0.46	68	245	1	25
318	0	0	0	4.4	1	0.5	1.23	68	271	0	21.8
319	0	1	0	4.34	1	2	1.35	68	267	0	27.1
320	0	1	1	4.92	0	3	0.62	64	216	0	26.4
321	0	1	0	2.69	0	3	2.87	58	156	0	30.5
322	0	0	0	2.88	1	3	1.79	27	181	0	26.8
323	0	0	0	5.22	1	6	1.14	67	329	0	29.9
324	0	1	0	3.86	0	72	1.39	32	210	0	27
325	0	1	0	2.65	0	0.25	1.15	29	209	0	31.5
326	0	0	0	4.78	1	24	1.03	71	234	0	27.1
327	0	0	1	3.88	0	0.25	1.06	27	185	0	24.8
328	0	0	1	5.38	0	1	1.45	66	514	1	28.9
329	0	0	1	5.22	0	0.25	1.4	18	352	1	28.8
330	0	0	0	4.34	1	6	1.62	53	178	0	31.6
331	0	0	0	2.23	1	0.666666667	1.76	43	248	0	29.6
332	0	1	0	1.94	1	0.333333333	1.64	42	161	0	27.9
333	0	0	0	2.39	0	15	0.9	67	213	1	31
334	0	0	0	4.52	0	108	0.47	62	136	0	32.5
335	0	1	0	1.96	1	5	1.64	22	204	0	28.5
336	0	1	1	6.34	0	0.133333333	0.3	56	130	0	31.9
337	0	0	0	6.72	0	0.25	0.41	72	277	1	30.5
338	0	0	0	3.32	0	720	0.75	83	194	0	28.1
339	0	0	0	5.22	0	12	0.82	82	384	0	29.6
340	0	0	1	2.79	0	24	1	55	191	0	26.3
341	0	0	1	2.45	1	60	1.92	48	329	0	30.6
342	0	0	0	4.4	1	24	1.48	55	215	1	26.5
343	0	0	1	3.51	0	2	0.61	78	246	0	28.7
344	0	0	0	4.44	0	300	1.12	81	168	0	23.4
345	0	0	0	3.98	0	2	0.86	60	183	1	29.1
346	0	0	1	4.92	0	24	0.39	82	490	1	25.1
347	0	0	0	3.21	0	0.5	0.79	74	193	0	27.1
348	0	0	1	4.92	1	1	0.65	66	15	1	29.1
349	0	0	0	3.62	1	0.133333333	0.76	73	223	0	26.8
350	0	1	1	2.53	1	2	1.01	21	155	1	26.5
351	0	1	0	4.04	0	240	0.4	70	210	1	29.4
352	0	0	0	3.39	1	12	1.13	32	282	0	26.7
353	0	1	0	3.54	1	2	0.81	68	236	1	30.9
354	0	0	0	4.56	1	6	1.42	27	327	1	34.7
355	0	0	0	5.47	0	6	1.22	38	271	0	30.5
356	0	0	0	3.94	0	0.1	1.06	20	210	0	28.7
357	0	0	0	3.94	1	2	1.07	77	358	0	29.3
358	0	0	1	4.29	1	0.233333333	1.78	24	317	1	29.5
359	0	0	1	4.4	0	24	1.13	59	215	1	26.4
360	0	1	0	3.47	0	0.233333333	1.53	24	206	0	28.1
361	0	1	0	3.54	0	2	0.43	67	211	1	28.1
362	0	0	0	5.22	0	60	0.85	40	176	0	27.3
363	0	0	0	2.16	0	120	1.07	51	282	0	26.8
364	0	0	0	4.18	1	2	0.92	79	153	1	26.2
365	0	1	0	3.12	0	24	0.83	79	188	0	25.6
366	0	1	1	2.08	0	0.25	0.51	83	130	1	31.7
367	0	0	1	4.78	0	0.666666667	1.1	54	195	1	27.4
368	0	0	0	5.38	0	2	0.15	17	114	1	29.3
369	0	0	1	4.4	0	2	0.98	26	270	0	29.3
370	0	0	1	3.98	0	0.666666667	0.97	17	315	0	29
371	0	0	0	4.08	0	6	0.49	63	180	1	23.7
372	0	0	0	1.86	0	2	1.35	30	157	0	27.6
373	0	0	1	2.54	1	3	0.31	73	210	1	27.1
374	0	1	1	4.18	1	2	1.29	26	159	0	27
375	0	0	1	3.47	0	0.25	0.53	53	59	0	29.8
376	0	0	1	2.69	0	12	0.96	86	384	1	29.2
377	0	1	0	2.69	0	0.666666667	1.58	54	197	0	29.6
378	0	1	0	4.08	1	1	0.62	78	135	0	30.8
379	0	0	0	1.67	0	4	0.84	51	115	0	29
380	0	0	1	1.5	0	24	0.4	74	115	1	31.5
381	0	0	0	2.46	0	6	1.38	48	307	0	28.3
382	0	0	0	2.93	0	1	1.26	23	321	0	29.6
383	0	0	1	3.54	0	1	0.76	69	169	1	31.9
384	0	0	0	3.47	1	84	1.22	57	286	0	25.4
385	0	0	1	3.33	1	6	0.38	55	203	1	27.9
386	0	1	1	4.4	0	1	0.99	19	225	1	27
387	0	0	0	2.19	0	1	1.34	30	145	0	28.6
388	0	0	0	2.42	0	1	0.72	48	160	0	27.6
389	0	0	0	4.34	0	0.333333333	1.48	52	183	1	27.6
390	0	0	0	2.19	1	2	1.18	80	177	0	26.3
391	0	0	1	4.92	0	5	1.18	48	273	0	28.2
392	0	0	0	5.99	1	2	0.47	70	183	0	26.8
393	0	0	0	4.81	1	120	0.76	60	196	1	26.8
394	0	0	0	3.39	0	8	1.4	77	223	1	26.3
395	0	0	0	3.39	1	2	0.94	35	189	0	27.9
396	0	1	0	4.08	0	24	1.27	79	259	0	25.4
397	0	0	1	3.47	0	1	2.05	50	395	1	24.7
398	0	0	0	2.88	0	600	0.17	80	111	0	31.2
399	0	1	1	5.22	1	0.133333333	0.6	91	173	0	30.8
400	0	0	1	3.62	0	2	0.91	56	139	1	28.5
401	0	1	0	2.17	1	48	0.93	70	164	0	26.7
402	0	0	1	3.47	0	3	2	48	315	0	33.5
403	0	0	0	2.49	1	12	0.22	82	100	1	26.7
404	0	1	1	4.44	1	4	1.28	27	193	0	29.3
405	0	0	0	1.42	0	0.5	0.57	67	154	0	25.3
406	0	0	0	3.77	1	6	0.97	39	375	0	30.2
407	0	1	0	4.13	0	312	1.53	45	273	0	31
408	0	0	1	3.19	0	0.25	0.38	75	180	1	34.2
409	0	1	0	4.13	0	0.5	1.95	50	209	0	27.1
410	0	0	0	2.14	1	252	0.21	80	107	1	30.5
411	0	0	0	2.01	1	0.25	1.83	48	101	0	24.8
412	0	0	0	2.79	1	2	1.11	30	392	0	25.4
413	0	0	0	4.68	0	1	0.82	36	311	0	30.5
414	0	1	1	3.98	1	36	1.35	55	244	0	30.4
415	0	0	0	7.58	0	0.5	1.65	53	332	0	28.4
416	0	0	0	2.79	0	60	0.57	66	222	1	25.1
417	0	0	1	2.28	1	1	0.34	77	194	1	23.9
418	0	0	0	4.08	0	10	1.01	53	483	1	32.8
419	0	0	0	2.05	1	2	0.93	53	205	0	26.8
420	0	0	0	4.52	0	120	1.4	75	352	0	29.1
421	0	0	1	4.04	0	12	0.51	65	204	0	34.3
422	0	0	0	4.04	0	3	0.3	71	199	1	31
423	0	0	1	3.03	0	1	0.63	78	185	1	28.5
424	0	0	0	2.11	0	0.333333333	0.05	44	10	1	28.4
425	0	0	0	3.61	0	0.066666667	1.38	72	372	1	29.1
426	0	0	0	4.13	1	6	1.5	25	197	1	29.9
427	0	0	0	5.99	0	60	0.57	69	302	0	28.8
428	0	0	1	3.19	0	2	0.67	68	472	1	25.4
429	0	0	0	1.36	1	2	1.12	48	320	0	24.7
430	0	1	0	6.34	1	480	1.93	66	339	0	27.7
431	0	1	0	2.78	0	120	1.37	86	117	0	27.9
432	0	1	0	2.53	1	2	0.97	24	433	1	33
433	0	0	1	3.27	0	1	0.8	26	296	1	27.9
434	0	1	0	4.4	0	12	0.78	88	306	1	28.1
435	0	0	0	2.93	0	3	1.37	64	305	0	29.9
436	0	0	0	3.88	1	1	1.31	81	276	0	32.4
437	0	0	0	5.22	1	3	0.93	52	395	0	29.3
438	0	1	1	4.29	0	0.066666667	1.06	34	373	0	30.7
439	0	1	0	3.06	0	1	1.39	70	269	0	29.7
440	0	1	1	4.68	0	9	0.69	80	234	0	25.7
441	0	0	0	4.81	1	0.666666667	1.18	70	237	0	25.4
442	0	0	0	3.09	0	24	0.88	75	233	1	36.2
443	0	0	0	2.49	0	1	1.26	25	144	0	29.4
444	0	0	0	8.07	1	3	0.6	59	374	0	26.4
445	0	0	0	1.95	1	1	0.85	77	62	1	24.5
446	0	0	0	2.13	0	1	1.4	55	187	0	32.5
447	0	0	0	4.68	0	3	1.28	25	338	0	28.1
448	0	0	0	4.4	1	0.033333333	1.69	32	147	0	28.7
449	0	0	0	4.18	0	120	0.85	64	301	1	30.2
450	0	0	0	3.88	0	12	0.79	63	180	0	29.4
451	0	0	1	3.51	0	6	1.23	84	309	0	28.4
452	0	0	0	4.23	0	6	1.13	66	228	0	27
453	0	0	0	3.4	0	3	1.03	80	234	1	29.8
