# Supplementary material for: Development and validation of a nomogram predicting multidrug-resistant tuberculosis risk in East China
Source: PeerJ. 2025 Feb 27;13:e19112. doi: 10.7717/peerj.19112 (PMC11874934; doi:10.7717/peerj.19112)
Supplement: Supplemental Information 5 — This calculates the net benefit at different threshold probabilities, comparing the model’s performance to alternative treatment strategies. [file peerj-13-19112-s005.r]

library(rms)
library(rmda)

setwd("")

non_tumor<-read.table("input.txt",header=T,sep="\t")

modul<- decision_curve(MDR~CREA+Fever+	FIB+Invasiveoperation+	
                         LYMPH+	Age	+	DD	+APTT,data= non_tumor, 
family = binomial(link ='logit'),
thresholds= seq(0,1, by = 0.01),
confidence.intervals = 0.95)

pdf("DCA.pdf")
plot_decision_curve(modul,
curve.names="Nonadherence prediction nomogram",xlab="Threshold probability",
cost.benefit.axis =FALSE,col= "blue",
confidence.intervals=FALSE,
standardize = FALSE)
dev.off()
