# Supplementary material for: Development and validation of a nomogram predicting multidrug-resistant tuberculosis risk in East China
Source: PeerJ. 2025 Feb 27;13:e19112. doi: 10.7717/peerj.19112 (PMC11874934; doi:10.7717/peerj.19112)
Supplement: Supplemental Information 8 [file peerj-13-19112-s008.txt]

ID	MDR	CREA	Fever	FIB	Invasive-operation	Disease-duration	LYMPH	Age	PLT	D-D	APTT
0010159703	0	60.16	1	3.49	0	2.7	0.66	52	318	0.08	24.6
0012211520	0	37.76	0	3.39	0	216	1.14	42	210	0.09	25.4
0012310834	0	28.72	0	6.82	0	0.06	1.19	65	543	0.15	28.6
0011862705	0	44	1	5.39	1	1.8	0.77	36	303	0.13	25.4
0012635368	0	29.6	0	3.19	0	10.8	0.57	91	164	0.63	29.4
0000637882	0	50.88	1	2.28	0	5.4	1.30	24	182	0.06	26.4
0012811836	0	30.96	0	4.07	1	9	1.13	70	396	1.55	24.2
0010619964	0	68.16	0	2.24	1	0.6	1.76	26	212	0.03	26.5
0002311300	0	27.28	0	3.49	1	0.9	0.44	68	233	0.42	23.3
0010372479	0	34.48	0	3.96	1	0.45	1.17	68	257	0.12	20.3
0009540953	0	50.32	0	3.91	1	1.8	1.28	68	254	0.18	25.2
0009158567	0	58	1	4.43	0	2.7	0.59	64	205	0.17	24.6
0011493982	0	52.48	0	2.42	0	2.7	2.73	58	148	0.07	28.4
0002348783	0	44.56	0	2.59	1	2.7	1.70	27	172	0.02	24.9
0012595896	0	34.4	0	4.70	1	5.4	1.08	67	313	0.21	27.8
0012647230	0	50.72	0	3.47	0	64.8	1.32	32	200	0.24	25.1
0002121092	0	51.84	0	2.39	0	0.225	1.09	29	199	0.04	29.3
0006174268	0	34.16	0	4.30	1	21.6	0.98	71	222	0.12	25.2
0012968750	0	37.12	1	3.49	0	0.225	1.01	27	176	0.25	23.1
0009921283	0	36.08	1	4.84	0	0.9	1.38	66	488	1.23	26.9
0010233809	0	40.24	1	4.70	0	0.225	1.33	18	334	0.51	26.8
0010309853	0	30.08	0	3.91	1	5.4	1.54	53	169	0.04	29.4
0011868008	0	44	0	2.01	1	0.6	1.67	43	236	0.04	27.5
0010270690	0	63.12	0	1.75	1	0.3	1.56	42	153	0.04	25.9
0011916432	0	26.24	0	2.15	0	13.5	0.86	67	202	0.61	28.8
0012942649	0	37.92	0	4.07	0	97.2	0.45	62	129	0.04	30.2
0009899557	0	61.92	0	1.76	1	4.5	1.56	22	194	0.04	26.5
0009704066	0	81.92	1	5.71	0	0.12	0.29	56	124	0.29	29.7
0012509960	0	37.2	0	6.05	0	0.225	0.39	72	263	1.13	28.4
0004043156	0	38.72	0	2.99	0	648	0.71	83	184	0.15	26.1
0013766184	0	40.24	0	4.70	0	10.8	0.78	82	365	0.27	27.5
0013804221	0	41.52	1	2.51	0	21.6	0.95	55	181	0.04	24.5
0001259304	0	37.84	1	2.21	1	54	1.82	48	313	0.09	28.5
0013104089	0	32.08	0	3.96	1	21.6	1.41	55	204	0.46	24.6
0001438178	0	33.2	1	3.16	0	1.8	0.58	78	234	0.31	26.7
0009786714	0	47.12	0	4.00	0	270	1.06	81	160	0.10	21.8
0011521969	0	36.96	0	3.58	0	1.8	0.82	60	174	0.94	27.1
0010973898	0	18.48	1	4.43	0	21.6	0.37	82	466	0.59	23.3
0010163470	0	44.24	0	2.89	0	0.45	0.75	74	183	0.20	25.2
0009668970	0	47.92	1	4.43	1	0.9	0.62	66	14	0.51	27.1
0012319903	0	31.2	0	3.26	1	0.12	0.72	73	212	0.15	24.9
0012490677	0	56.56	1	2.28	1	1.8	0.96	21	147	0.34	24.6
0012613765	0	67.76	0	3.64	0	216	0.38	70	200	0.41	27.3
0012017077	0	31.04	0	3.05	1	10.8	1.07	32	268	0.08	24.8
0012636546	0	62.08	0	3.19	1	1.8	0.77	68	224	2.97	28.7
0012637083	0	35.76	0	4.10	1	5.4	1.35	27	311	0.43	32.3
0012429408	0	28.8	0	4.92	0	5.4	1.16	38	257	0.13	28.4
0012126925	0	26.24	0	3.55	0	0.09	1.01	20	200	0.04	26.7
0013757064	0	27.76	0	3.55	1	1.8	1.02	77	340	0.09	27.2
0011878006	0	43.04	1	3.86	1	0.21	1.69	24	301	0.97	27.4
0002159274	0	36.16	1	3.96	0	21.6	1.07	59	204	0.31	24.6
0011811615	0	50.08	0	3.12	0	0.21	1.45	24	196	0.07	26.1
0003569101	0	115.92	0	3.19	0	1.8	0.41	67	200	1.50	26.1
0011845732	0	14.96	0	4.70	0	54	0.81	40	167	0.28	25.4
0013859774	0	27.2	0	1.94	0	108	1.02	51	268	0.05	24.9
0002296169	0	36.08	0	3.76	1	1.8	0.87	79	145	1.04	24.4
0009622677	0	57.04	0	2.81	0	21.6	0.79	79	179	0.07	23.8
0009411163	0	60.48	1	1.87	0	0.225	0.48	83	124	0.55	29.5
0009623434	0	29.92	1	4.30	0	0.6	1.05	54	185	0.32	25.5
0009617309	0	25.04	0	4.84	0	1.8	0.14	17	108	0.32	27.2
0000478502	0	26.56	1	3.96	0	1.8	0.93	26	257	0.21	27.2
0009637697	0	27.92	1	3.58	0	0.6	0.92	17	299	0.16	27.0
0009657705	0	31.92	0	3.67	0	5.4	0.47	63	171	0.50	22.0
0009632109	0	27.68	0	1.67	0	1.8	1.28	30	149	0.04	25.7
0009639929	0	27.84	1	2.29	1	2.7	0.29	73	200	0.92	25.2
0009664197	1	60.93	0	4.24	0	5.7	0.86	53	160	0.11	26.2
0009547724	1	71.82	0	2.43	0	5.7	0.85	51	196	0.03	27.8
0009408245	1	40.77	0	1.50	1	3.8	0.95	25	169	0.03	25.9
0009684217	1	80.64	0	3.09	1	1.9	2.21	53	88	0.30	26.7
0009611346	1	46.71	0	4.11	1	5.7	1.70	27	481	0.24	27.9
0009667473	1	75.96	0	3.13	0	22.8	1.93	42	225	0.05	25.7
0009122937	1	62.01	0	3.89	0	68.4	1.99	53	261	0.28	26.4
0009739153	1	71.28	1	5.76	0	228	1.08	51	197	0.16	30.7
0009719529	1	46.53	0	1.87	1	0.95	1.34	21	175	0.03	29.1
0009433454	1	42.84	0	3.52	1	0.2375	2.09	28	174	0.08	31.1
0009699459	1	27.54	0	2.94	0	0.95	0.59	78	50	0.38	30.7
0009674809	1	63.9	1	4.98	0	0.316666666	1.23	51	346	0.12	25.5
0002280737	1	42.12	0	1.34	0	2.85	1.80	21	230	0.05	30.6
0009748871	1	56.61	0	1.67	0	4.75	1.94	19	209	0.03	27.9
0009275406	1	70.65	0	3.48	1	79.8	1.10	48	140	0.08	24.3
0009724653	1	74.52	0	5.14	0	45.6	1.31	60	271	0.03	27.5
0004692352	1	43.11	1	5.76	0	45.6	0.85	57	224	0.11	28.2
0002546535	1	73.98	0	2.24	1	0.633333334	1.61	67	244	0.13	26.9
0009742118	1	57.78	0	2.56	0	57	1.51	85	203	0.12	26.7
0009721297	1	57.15	0	4.02	0	182.4	1.62	39	371	0.20	30.7
0009740763	1	76.14	0	2.20	0	6.65	1.08	60	219	0.06	29.4
0009800252	1	67.32	0	2.73	0	11.4	0.64	57	188	0.08	24.3
0009745153	1	45.45	0	3.70	1	11.4	1.80	62	120	0.42	27.2
0009489618	1	57.33	0	3.41	1	114	0.98	74	109	0.05	25.2
0009776982	1	53.55	0	1.98	0	11.4	1.70	49	183	0.02	29.4
0009812967	1	63.09	0	2.46	1	34.2	1.61	60	223	0.03	25.3
0009788966	1	41.49	0	3.56	1	1.9	0.42	31	181	1.55	26.2
0009757661	1	64.8	0	3.64	1	1.9	1.20	69	298	0.07	25.9
0009803154	1	59.94	0	3.70	0	57	1.23	69	326	0.23	25.9
0009797132	1	57.51	1	1.98	1	0.475	1.69	17	208	0.08	30.6
0009773769	1	55.17	0	2.77	0	342	0.74	60	105	0.13	31.3
0009824361	1	37.89	0	2.83	1	0.475	0.80	65	214	0.16	25.5
0009822352	1	65.25	0	3.00	0	114	0.55	74	76	0.16	30.2
0009816736	1	54.99	0	3.06	0	11.4	0.92	54	299	0.03	25.8
0009862475	1	80.55	0	2.31	0	22.8	0.87	52	234	0.12	28.7
0009838343	1	49.23	0	1.93	1	34.2	0.96	44	276	0.15	25.6
0009846268	1	54.27	0	2.31	0	11.4	1.43	66	163	0.05	23.5
0009830179	1	54.09	0	2.42	0	57	0.45	59	123	0.07	29.4
0009733044	1	76.77	1	1.40	0	7.6	1.21	27	167	0.03	30.2
0009802676	1	53.1	0	3.64	0	228	0.99	56	192	0.04	23.6
0001738803	1	90.63	0	1.65	0	9.5	1.43	31	178	0.03	27.4
0009854049	1	61.29	0	1.29	1	22.8	1.34	24	149	0.03	29.2
0009920089	1	59.4	0	2.52	0	10.45	1.26	66	138	0.08	26.7
0009790486	1	61.38	0	2.38	0	57	1.81	78	334	0.11	30.0
0000256609	1	35.64	0	5.43	0	5.7	0.54	63	213	0.34	28.8
0009742981	1	25.65	0	3.41	0	22.8	1.35	69	209	0.18	23.6
0010081474	1	60.12	0	1.85	0	22.8	1.62	26	162	0.04	24.1
0010004848	1	78.75	0	1.93	0	10.45	1.98	31	206	0.07	23.1
0009585223	1	89.28	0	2.78	1	45.6	0.62	60	284	0.02	35.1
0010071532	1	86.13	0	3.56	0	7.6	1.20	73	242	0.03	27.5
0009171348	1	45.36	0	2.56	1	57	1.31	39	158	0.09	30.2
