# Supplementary material for: Development and validation of a nomogram predicting multidrug-resistant tuberculosis risk in East China
Source: PeerJ. 2025 Feb 27;13:e19112. doi: 10.7717/peerj.19112 (PMC11874934; doi:10.7717/peerj.19112)
Supplement: Supplemental Information 9 [file peerj-13-19112-s009.txt]

ID	MDR	CREA	Fever	FIB	Invasive-operation	LYMPH	Age	D-D	APTT
1	1	60.4	1	5.99	0	1.62	49	0.11	28.1
2	1	60.7	0	2.35	0	1.4	45	0.03	28.6
3	1	70.2	0	1.79	0	1.99	23	0.03	24.8
4	1	103.5	0	3.54	0	0.76	64	0.04	30.8
5	1	50.8	0	2.95	0	0.77	63	0.91	31.6
6	1	49.2	1	3.79	0	1.45	66	0.14	26.5
7	1	57.1	0	2.74	0	0.92	53	0.12	26.6
8	1	63.5	0	1.3	0	1.78	69	0.22	27.4
9	1	77.1	0	2.83	1	1.05	52	0.08	25.6
10	1	60.7	0	2.13	1	1.55	57	0.07	25.3
11	1	68.8	0	1.86	0	1.4	49	0.05	29.2
12	1	73.4	0	3.51	0	2.13	45	0.3479	28.4
13	1	70.4	0	2.45	1	2	35	0.02	28.9
14	1	53	0	4.56	1	1.34	51	0.14	29.1
15	1	47.4	0	2.53	0	0.39	52	0.49	26.8
16	1	62.5	0	2.09	0	1.69	55	0.04	26.7
17	1	62.9	0	4.18	1	0.98	69	0.1	24.6
18	1	78.7	0	2.65	0	1.46	58	0.04	25.4
19	1	61.1	1	5.38	0	1.1	47	0.17	28
20	1	108.9	0	3.19	0	1	55	0.19	28.6
21	1	54.5	0	3.47	1	1.67	68	0.09	27.9
22	1	60.1	1	3.71	0	1.11	34	0.47	32.4
23	1	44.1	0	3.25	0	0.93	51	0.08	28.8
24	1	50	0	3.4	0	1.25	45	0.2	29.9
25	1	67.6	1	3.69	0	0.96	80	0.05	27.6
26	1	71.6	0	2.49	1	0.67	81	0.35	26.7
27	1	51.9	0	2.49	0	2.38	44	0.1	29.1
28	1	102.1	0	4.18	0	1.45	58	0.18	29.6
29	1	69.8	1	4.68	1	0.45	48	0.28	28.5
30	1	68.5	0	1.77	0	1.82	24	0.05	29
31	1	68.6	0	4.29	1	2.2	44	0.1	28.8
32	1	52.2	0	2.25	1	1.08	55	0.16	24.4
33	1	45.5	0	4.13	0	1.32	42	0.42	31
34	1	56.3	0	5.22	0	1.13	67	0.37	33.9
35	1	48.8	0	2.53	0	1.57	49	0.02	27.2
36	1	73.2	0	3.33	1	1.59	26	0.05	29
37	1	74.2	0	5.99	0	1.07	49	0.29	29.6
38	1	61	0	4.68	0	0.83	58	0.28	32.2
39	1	38.7	0	1.98	1	1.04	23	0.01	29.9
40	1	62.7	1	2.84	0	1.2	21	0.05	33.2
41	1	141.4	0	2.49	0	0.78	51	0.04	25.9
42	1	38.2	1	7.13	0	1.6	61	0.34	29.9
43	1	44.8	1	4.52	0	0.52	59	2.01	31.7
44	1	11.2	0	4.4	0	1.26	67	0.1	30.5
45	1	108	0	2.39	1	0.9	27	1.31	30.6
46	1	77.7	0	2.2	0	1.13	66	0.09	25.4
47	1	77.2	0	3.54	0	0.59	54	0.09	29.2
48	1	62.7	0	3.79	0	1.25	48	0.25	30.5
49	1	69.3	0	3.03	1	0.55	73	0.11	29.1
50	1	17.5	0	3.88	0	0.39	31	0.2	30.6
51	1	66.6	0	6.72	0	1.66	47	0.15	31.6
52	1	60.8	1	6.72	0	0.88	68	0.92	34.5
53	1	37.5	0	4.78	0	1.77	57	1.11	27.2
54	1	36.8	0	6.72	0	1.05	69	0.47	30
55	1	95.7	0	2.61	0	1.19	57	0.08	26.9
56	1	98.2	0	2.25	0	1.13	69	0.05	26.4
57	1	46.1	0	4.08	1	1.21	24	0.22	29.3
58	1	40.8	0	3.51	0	1.11	62	0.3479	28.4
59	1	84.6	0	3.51	0	1.57	35	0.3479	28.4
60	1	68.6	0	3.94	0	2.19	65	0.15	30.1
61	1	42.2	0	3.25	0	0.9	75	0.15	28.5
62	1	74.3	0	3	0	1.06	66	0.85	26.5
63	1	44.2	1	3.98	1	0.85	32	0.3	32
64	1	86	0	4.81	0	1.51	54	0.3	26.2
65	1	47.7	0	5.67	0	1.08	60	0.31	27.9
66	1	67.7	0	4.82	0	0.88	53	0.13	27.9
67	1	79.8	0	2.76	0	0.87	51	0.03	29.6
68	1	45.3	0	1.7	1	0.97	25	0.04	27.6
69	1	89.6	0	3.51	1	2.25	53	0.3479	28.4
70	1	51.9	0	4.67	1	1.73	27	0.28	29.7
71	1	84.4	0	3.56	0	1.97	42	0.06	27.3
72	1	68.9	0	4.42	0	2.03	53	0.32	28.1
73	1	79.2	1	6.54	0	1.1	51	0.19	32.7
74	1	51.7	0	2.13	1	1.37	21	0.03	31
75	1	47.6	0	4	1	2.13	28	0.09	33.1
76	1	30.6	0	3.34	0	0.6	78	0.44	32.7
77	1	71	1	5.66	0	1.25	51	0.14	27.1
78	1	46.8	0	1.52	0	1.84	21	0.06	32.5
79	1	62.9	0	1.9	0	1.98	19	0.04	29.7
80	1	78.5	0	3.95	1	1.12	48	0.09	25.9
81	1	82.8	0	5.84	0	1.34	60	0.04	29.3
82	1	47.9	1	6.54	0	0.87	57	0.13	30
83	1	82.2	0	2.54	1	1.64	67	0.15	28.6
84	1	64.2	0	2.91	0	1.54	85	0.14	28.4
85	1	63.5	0	4.57	0	1.65	39	0.23	32.7
86	1	84.6	0	2.5	0	1.1	60	0.07	31.3
87	1	74.8	0	3.1	0	0.65	57	0.09	25.9
88	1	50.5	0	4.2	1	1.84	62	0.49	28.9
89	1	63.7	0	3.87	1	1	74	0.06	26.8
90	1	59.5	0	2.25	0	1.73	49	0.02	31.3
91	1	70.1	0	2.79	1	1.64	60	0.04	26.9
92	1	46.1	0	4.04	1	0.43	31	1.8	27.9
93	1	72	0	4.14	1	1.22	69	0.08	27.6
94	1	66.6	0	4.2	0	1.26	69	0.27	27.6
95	1	63.9	1	2.25	1	1.72	17	0.09	32.5
96	1	61.3	0	3.15	0	0.75	60	0.15	33.3
97	1	42.1	0	3.22	1	0.82	65	0.19	27.1
98	1	72.5	0	3.41	0	0.56	74	0.19	32.1
99	1	61.1	0	3.48	0	0.94	54	0.04	27.4
100	1	89.5	0	2.62	0	0.89	52	0.14	30.5
101	1	54.7	0	2.19	1	0.98	44	0.18	27.2
102	1	60.3	0	2.62	0	1.46	66	0.06	25
103	1	60.1	0	2.75	0	0.46	59	0.08	31.3
104	1	85.3	1	1.59	0	1.23	27	0.03	32.1
105	1	59	0	4.14	0	1.01	56	0.05	25.1
106	1	100.7	0	1.88	0	1.46	31	0.03	29.2
107	1	68.1	0	1.47	1	1.37	24	0.04	31.1
108	1	66	0	2.86	0	1.29	66	0.09	28.4
109	1	68.2	0	2.71	0	1.85	78	0.13	31.9
110	1	39.6	0	6.17	0	0.55	63	0.4	30.6
111	1	28.5	0	3.87	0	1.38	69	0.21	25.1
112	1	66.8	0	2.1	0	1.65	26	0.05	25.6
113	1	87.5	0	2.19	0	2.02	31	0.08	24.6
114	1	99.2	0	3.16	1	0.63	60	0.02	37.3
115	1	95.7	0	4.04	0	1.22	73	0.03	29.3
116	1	50.4	0	2.91	1	1.34	39	0.1	32.1
117	1	168	0	4.1	0	2.56	54	0.04	25
118	1	182	0	3.95	0	0.58	87	0.6	28.9
119	1	52.7	0	4.54	0	0.61	60	0.13	28.9
120	1	76.1	0	2.1	0	1.58	31	0.01	28.2
121	1	71.5	0	3.73	0	0.62	72	0.26	34.5
122	1	33.1	0	5.53	0	0.44	34	0.08	29.5
123	1	66.7	0	1.85	0	1	50	0.02	28.7
124	1	107.7	0	3.87	0	1.35	60	0.07	28.5
125	1	52.9	0	2.62	0	0.57	55	0.07	30.2
126	1	69.1	0	2.35	0	1.71	57	0.29	28.4
127	1	53.3	0	2.99	0	1.9	32	0.03	26.7
128	1	40.1	1	2.81	0	1.27	53	0.01	27.5
129	1	83	0	2.13	0	1.4	25	0.09	26.1
130	1	70.1	1	2.17	0	1.04	47	0.04	28.8
131	1	53.4	0	3.64	0	0.73	49	0.03	32.5
132	1	55.7	0	3.34	0	1.24	46	0.17	30
133	1	76.7	0	2.02	1	1.43	32	0.15	29.2
134	1	62	0	3.41	0	0.97	44	0.12	25.4
135	1	82.9	0	2.86	0	0.92	44	0.14	26.4
136	1	78.6	0	3.28	0	1.28	47	0.06	26.5
137	1	83.7	0	2.22	0	0.98	27	0.06	32
138	1	79.7	1	4.57	0	0.65	61	0.11	31.8
139	1	91.3	0	3.08	0	0.67	52	0.01	29.1
140	1	81.2	0	1.76	0	1.9	17	0.03	31.4
141	1	59.3	0	3.22	0	1.74	35	0.2	27.3
142	1	56.5	0	3.34	0	2.03	59	0.03	29.8
143	1	74.3	1	2.04	0	2.39	23	0.04	27.1
144	1	43.2	0	2.81	0	1.35	42	0.02	28.4
145	1	63.1	0	2.58	0	2.13	39	0.06	32.4
146	1	56.9	0	3.87	0	1.25	58	0.08	26.2
147	1	57.8	0	2.16	0	2.07	60	0.04	28.6
148	1	83.2	1	2.58	0	1.96	54	0.13	29.3
149	1	58.5	0	2.07	0	1.04	43	0.03	26.1
150	1	54.4	0	0.78	0	1.6	55	0.57	23.2
151	1	64.6	0	2.07	0	1.08	47	0.02	32.8
152	1	62.8	0	2.19	0	0.72	66	0.1	26
153	1	47.4	0	3.78	0	0.3	72	0.74	25.7
154	1	61.3	0	1.41	1	0.88	52	0.03	29.4
155	1	64.3	0	1.47	1	1.89	50	0.04	29.1
156	1	63.9	0	4.34	1	1.02	32	0.11	28.9
157	1	50.2	0	4.95	0	0.3	70	1.06	31
158	1	52.8	0	2.79	1	0.77	61	0.15	26.9
159	1	57.8	0	4.94	0	0.5	59	0.02	25.6
160	1	41.6	0	4.1	0	0.84	60	0.14	30.2
161	1	83.7	0	2.91	0	1.69	32	0.02	31.6
162	1	74.2	0	2.5	0	1.5	23	0.02	29.2
163	1	62.5	0	2.38	1	0.96	48	0.15	35
164	1	115.1	1	2.19	0	2.48	30	0.02	30.5
165	1	71.4	0	3.9	1	0.86	44	0.04	31.9
166	1	75.7	0	2.97	1	0.72	66	0.46	31.9
167	1	63.1	0	4.54	0	1.41	56	0.18	30.8
168	1	78.6	0	4.94	0	0.39	60	0.12	30.1
169	1	53.6	0	2.02	1	2.07	32	0.07	30.8
170	1	72.7	0	2.19	0	0.85	71	0.11	27.5
171	1	49.9	0	3.9	0	1.04	57	0.36	26.2
172	1	55.6	0	3.7	0	0.61	65	0.06	24.4
173	1	546.5	0	5.84	0	0.33	68	1.32	34
174	1	79.6	0	2.58	0	0.91	59	0.09	25.4
175	1	143.2	1	1.89	0	0.17	74	0.31	27.6
176	1	71.3	0	4.57	0	0.37	58	0.32	26.3
177	1	42	0	3.1	0	0.44	64	1.29	28.9
178	1	32.5	0	4.14	0	0.51	65	0.2	28.9
179	1	71.1	0	3.49	0	0.72	52	0.17	30.1
180	1	68.9	1	3.28	1	1.15	38	0.17	27.3
181	1	56.6	0	1.61	0	1.13	64	0.06	27.6
182	1	69.4	0	3.21	0	0.26	74	0.16	30.6
183	1	85.6	0	3.78	0	0.79	36	0.03	31
184	1	111.1	0	2.66	0	0.96	76	0.05	29.5
185	1	60	0	2.66	0	1.37	41	0.04	29.6
186	1	52.8	0	3.04	1	1.3	33	0.07	31.6
187	1	40.3	1	4.24	0	1.01	40	0.76	27.4
188	1	60.5	0	1.99	0	1.01	61	0.02	27.2
189	1	74.2	0	3.15	0	1.78	72	0.03	28.3
190	1	42.6	0	3.34	0	0.88	28	0.14	29.8
191	1	87.2	0	1.42	0	1.64	25	0.04	27.3
192	1	56.4	0	2.13	1	1.25	68	0.09	25.1
193	1	83.2	0	3.87	0	1.02	72	1.77	27.9
194	1	81.4	0	3.62	0	1.2	60	0.01	22.5
195	1	60.2	0	4.31	0	1	54	0.02	36.2
196	1	98.9	0	1.9	0	1.38	22	0.03	30.2
197	1	62.36	1	3.51	0	1.13	23	0.3479	28.4
198	1	53.3	1	2.31	0	1.41	60	0.16	25.8
199	1	45	0	2.65	0	0.85	53	0.3	32.8
200	1	110.6	0	3.12	1	0.54	59	0.15	26.7
201	1	80.3	1	2.54	0	1.2	31	0.03	29.3
202	1	55.3	0	2.19	1	2.03	45	0.05	28.1
203	1	34.4	0	3.69	0	0.55	50	0.74	30.3
204	1	52.2	0	3.4	0	2.23	49	0.05	28.9
205	1	55	1	2.45	0	0.8	53	0.34	32.7
206	1	64.6	0	3.4	1	0.89	39	0.02	33.9
207	1	102.3	0	3.54	0	0.4	71	0.15	27.6
208	1	51.4	0	1.79	1	1.49	56	0.06	30.6
209	1	422.9	0	5.38	0	0.52	61	0.49	31
210	1	55.7	0	3.33	0	2.98	85	0.15	32.2
211	1	71.1	0	2.93	0	0.77	39	1.18	25.6
212	1	68.6	0	1.34	0	2.14	78	0.5	27.6
213	1	46.8	0	1.93	0	1.29	72	0.1	26.5
214	1	40.5	0	1.48	0	1.44	31	0.01	29.9
215	1	72.1	0	1.85	0	1.43	39	0.03	25.1
216	1	51.8	1	5.67	0	1.28	56	0.15	26.7
217	1	38.9	0	5.22	0	0.78	53	0.14	26.5
218	1	73	0	3.54	0	0.93	73	0.09	26.4
219	1	67.8	0	2.57	0	2.08	42	0.02	30.1
220	1	104.8	0	0.77	0	0.25	68	1.26	34.2
221	1	108	1	1.98	1	1.53	44	0.04	28.9
222	1	57.6	0	5.67	1	0.37	53	0.2	31.2
223	1	47.9	0	3.33	0	0.37	51	0.13	25
224	1	76	0	2.28	0	0.9	71	0.04	27
225	1	82	0	2.74	0	1.36	37	0.05	31.3
226	1	61.8	0	3.06	1	2.15	30	0.11	26.9
227	1	70.9	0	4.4	0	0.91	53	0.17	33
228	1	47.5	0	2.73	0	1.71	49	0.12	27.7
229	1	76.3	0	2.39	0	1.23	46	0.03	28.1
230	0	55.7	1	7.58	0	0.75	74	0.25	32.8
231	0	31.6	0	5.08	0	0.66	55	0.69	35.5
232	0	81.4	0	1.81	1	1.14	24	0.08	27.4
233	0	45.1	0	1.92	0	0.82	47	0.06	26.9
234	0	63.3	1	3.4	0	0.71	76	0.91	29.6
235	0	45.2	0	2.38	0	1.36	45	0.04	25.9
236	0	85.7	1	5.38	1	0.9	59	0.15	25.4
237	0	41.6	0	2.03	0	2.01	21	0.05	28.1
238	0	61.7	1	4.81	1	1.13	50	0.17	27.1
239	0	50.9	1	6.72	0	0.51	86	1.2	26.5
240	0	48	1	3.25	0	0.45	79	3.68	29.4
241	0	84.6	0	2.19	1	1.27	34	0.1	30.6
242	0	41.8	0	4.18	0	0.87	76	0.18	24.7
243	0	62.1	0	3.25	1	0.85	50	0.15	27.4
244	0	72.1	0	5.99	0	1.02	48	0.21	27
245	0	51.8	1	4.52	0	1.66	73	0.13	26.2
246	0	53.4	1	5.67	0	1.52	80	0.88	30.8
247	0	46.3	0	1.7	1	1.17	28	0.02	26.8
248	0	63.7	0	7.13	0	0.85	69	0.17	27
249	0	25.7	0	2.73	0	0.22	55	0.4	27
250	0	42.2	0	4.68	1	1.22	53	0.16	27.6
251	0	65.9	0	3.88	0	1.79	68	0.13	29.1
252	0	40.2	0	3.21	1	2.08	24	0.03	28.3
253	0	53.8	1	2.38	1	1.84	27	0.09	27.1
254	0	77.6	0	3.79	0	0.38	87	0.09	29.9
255	0	49.3	0	4.68	1	0.76	66	0.15	29.1
256	0	57	0	2.49	0	1.24	21	0.08	25.7
257	0	50.8	0	3.51	0	1.85	69	0.3479	28.4
258	0	57.3	1	3.79	1	2.9	58	0.07	26.7
259	0	64.4	0	3.88	1	1.66	24	0.63	31.1
260	0	73.1	0	3.06	0	1.05	74	0.16	31.3
261	0	41.5	0	1.88	1	1.33	68	0.1	27.9
262	0	41.9	0	4.65	1	1.79	57	0.6	26.7
263	0	100.3	0	4.18	0	0.67	84	0.98	30.6
264	0	57.2	0	2.25	1	2.05	47	0.01	29
265	0	67.9	0	2.01	1	1.24	26	0.03	28.2
266	0	48.2	0	3.25	1	1.09	26	0.09	26.9
267	0	87.4	1	7.58	0	0.65	61	0.18	34.8
268	0	38.9	0	7.13	0	1.27	71	0.28	30.8
269	0	56.7	0	2.45	1	1.13	51	0.11	26.3
270	0	72.6	0	3.15	0	0.77	77	0.24	26.5
271	0	51.5	1	2.69	0	1.43	32	0.09	27.6
272	0	62.2	0	2.42	0	1.42	75	0.16	25.1
273	0	103.6	0	4.08	0	1.03	83	0.2	27.5
274	0	40	0	2.84	1	1.78	29	0.13	27.1
275	0	62.6	1	3.03	0	0.98	75	0.07	29.5
276	0	36.7	1	6.34	1	0.93	52	0.17	23.4
277	0	60.1	0	4.18	0	1.75	50	0.07	25.9
278	0	35.3	1	5.06	0	0.2	72	0.2	26.3
279	0	70.6	0	2.46	0	1.42	55	0.04	28.7
280	0	50.9	0	2.69	1	1.44	50	0.25	23.9
281	0	38.8	0	4.18	1	0.85	77	1.77	26.8
282	0	42.7	0	6.34	0	0.85	67	0.1	28.7
283	0	55.6	0	2.83	1	0.79	29	0.05	29.5
284	0	50.3	1	4.18	1	1.05	78	0.19	27.3
285	0	44.5	0	5.22	1	1.33	72	0.23	27.7
286	0	40.9	1	3.54	1	0.35	78	0.61	31.6
287	0	51.6	1	2.73	1	1.05	76	0.55	22.4
288	0	55.3	0	3.39	0	0.98	74	0.23	27
289	0	32.3	0	5.08	0	1.47	81	0.19	28.9
290	0	56.7	1	3.94	0	0.33	65	21.54	31.4
291	0	72.8	0	2.95	1	1.21	36	0.1	30.9
292	0	50.5	0	4.52	0	0.93	53	0.12	28
293	0	49.1	0	3.88	0	0.75	53	0.19	28.2
294	0	70.5	1	3.71	0	0.85	78	1.5	26.2
295	0	46.5	0	3.61	0	1.71	53	0.08	27.5
296	0	60.4	0	3.77	1	1.13	31	0.15	35.9
297	0	67.1	0	3.54	0	0.84	72	0.49	25.8
298	0	41	0	0.94	1	1.29	60	0.23	23.4
299	0	38.1	1	4.68	0	0.65	28	0.68	32
300	0	51.1	0	2.53	0	1.1	67	0.15	29.7
301	0	104.8	0	0.97	0	0.36	83	0.74	38.1
302	0	58.3	0	2.39	0	1.47	35	0.09	28.5
303	0	57.7	1	4.65	0	0.62	70	0.14	35.8
304	0	78.8	0	3.94	0	0.75	28	0.1	28.3
305	0	62	1	3.25	1	1.4	48	0.13	28.2
306	0	51.5	0	2.45	0	1	67	0.09	28.8
307	0	114.1	0	3.79	0	0.75	88	0.52	30.7
308	0	46.4	0	3.51	1	1.14	37	0.3479	28.7
309	0	75.2	1	3.88	0	0.69	52	0.09	26.4
310	0	47.2	0	3.77	0	1.2	42	0.1	27.3
311	0	35.9	0	7.58	0	1.25	65	0.17	30.7
312	0	55	1	5.99	1	0.81	36	0.15	27.3
313	0	37	0	3.54	0	0.6	91	0.71	31.6
314	0	63.6	1	2.53	0	1.37	24	0.07	28.4
315	0	38.7	0	4.52	1	1.19	70	1.74	26
316	0	85.2	0	2.49	1	1.85	26	0.03	28.5
317	0	34.1	0	3.88	1	0.46	68	0.47	25
318	0	43.1	0	4.4	1	1.23	68	0.14	21.8
319	0	62.9	0	4.34	1	1.35	68	0.2	27.1
320	0	72.5	1	4.92	0	0.62	64	0.19	26.4
321	0	65.6	0	2.69	0	2.87	58	0.08	30.5
322	0	55.7	0	2.88	1	1.79	27	0.02	26.8
323	0	43	0	5.22	1	1.14	67	0.24	29.9
324	0	63.4	0	3.86	0	1.39	32	0.27	27
325	0	64.8	0	2.65	0	1.15	29	0.04	31.5
326	0	42.7	0	4.78	1	1.03	71	0.13	27.1
327	0	46.4	1	3.88	0	1.06	27	0.28	24.8
328	0	45.1	1	5.38	0	1.45	66	1.38	28.9
329	0	50.3	1	5.22	0	1.4	18	0.57	28.8
330	0	37.6	0	4.34	1	1.62	53	0.04	31.6
331	0	55	0	2.23	1	1.76	43	0.05	29.6
332	0	78.9	0	1.94	1	1.64	42	0.05	27.9
333	0	32.8	0	2.39	0	0.9	67	0.69	31
334	0	47.4	0	4.52	0	0.47	62	0.04	32.5
335	0	77.4	0	1.96	1	1.64	22	0.05	28.5
336	0	102.4	1	6.34	0	0.3	56	0.33	31.9
337	0	46.5	0	6.72	0	0.41	72	1.27	30.5
338	0	48.4	0	3.32	0	0.75	83	0.17	28.1
339	0	50.3	0	5.22	0	0.82	82	0.3	29.6
340	0	51.9	1	2.79	0	1	55	0.05	26.3
341	0	47.3	1	2.45	1	1.92	48	0.1	30.6
342	0	40.1	0	4.4	1	1.48	55	0.52	26.5
343	0	41.5	1	3.51	0	0.61	78	0.3479	28.7
344	0	58.9	0	4.44	0	1.12	81	0.11	23.4
345	0	46.2	0	3.98	0	0.86	60	1.06	29.1
346	0	23.1	1	4.92	0	0.39	82	0.66	25.1
347	0	55.3	0	3.21	0	0.79	74	0.22	27.1
348	0	59.9	1	4.92	1	0.65	66	0.57	29.1
349	0	39	0	3.62	1	0.76	73	0.17	26.8
350	0	70.7	1	2.53	1	1.01	21	0.38	26.5
351	0	84.7	0	4.04	0	0.4	70	0.46	29.4
352	0	38.8	0	3.39	1	1.13	32	0.09	26.7
353	0	77.6	0	3.54	1	0.81	68	3.34	30.9
354	0	44.7	0	4.56	1	1.42	27	0.48	34.7
355	0	36	0	5.47	0	1.22	38	0.15	30.5
356	0	32.8	0	3.94	0	1.06	20	0.05	28.7
357	0	34.7	0	3.94	1	1.07	77	0.1	29.3
358	0	53.8	1	4.29	1	1.78	24	1.09	29.5
359	0	45.2	1	4.4	0	1.13	59	0.35	26.4
360	0	62.6	0	3.47	0	1.53	24	0.08	28.1
361	0	144.9	0	3.54	0	0.43	67	1.69	28.1
362	0	18.7	0	5.22	0	0.85	40	0.32	27.3
363	0	34	0	2.16	0	1.07	51	0.06	26.8
364	0	45.1	0	4.18	1	0.92	79	1.17	26.2
365	0	71.3	0	3.12	0	0.83	79	0.08	25.6
366	0	75.6	1	2.08	0	0.51	83	0.62	31.7
367	0	37.4	1	4.78	0	1.1	54	0.36	27.4
368	0	31.3	0	5.38	0	0.15	17	0.36	29.3
369	0	33.2	1	4.4	0	0.98	26	0.24	29.3
370	0	34.9	1	3.98	0	0.97	17	0.18	29
371	0	39.9	0	4.08	0	0.49	63	0.56	23.7
372	0	34.6	0	1.86	0	1.35	30	0.04	27.6
373	0	34.8	1	2.54	1	0.31	73	1.03	27.1
374	0	64	1	4.18	1	1.29	26	0.19	27
375	0	40.8	1	3.47	0	0.53	53	0.34	29.8
376	0	42.5	1	2.69	0	0.96	86	0.51	29.2
377	0	81.6	0	2.69	0	1.58	54	0.07	29.6
378	0	114.7	0	4.08	1	0.62	78	0.22	30.8
379	0	50.4	0	1.67	0	0.84	51	0.09	29
380	0	26	1	1.5	0	0.4	74	0.58	31.5
381	0	30	0	2.46	0	1.38	48	0.19	28.3
382	0	59.1	0	2.93	0	1.26	23	0.18	29.6
383	0	27.6	1	3.54	0	0.76	69	1.56	31.9
384	0	39.1	0	3.47	1	1.22	57	0.05	25.4
385	0	36.1	1	3.33	1	0.38	55	1.39	27.9
386	0	64.7	1	4.4	0	0.99	19	0.81	27
387	0	46.4	0	2.19	0	1.34	30	0.05	28.6
388	0	32.5	0	2.42	0	0.72	48	0.33	27.6
389	0	57	0	4.34	0	1.48	52	0.38	27.6
390	0	57.5	0	2.19	1	1.18	80	0.16	26.3
391	0	27.2	1	4.92	0	1.18	48	0.25	28.2
392	0	29.8	0	5.99	1	0.47	70	0.24	26.8
393	0	41	0	4.81	1	0.76	60	1.05	26.8
394	0	59	0	3.39	0	1.4	77	0.68	26.3
395	0	23.9	0	3.39	1	0.94	35	0.06	27.9
396	0	74.7	0	4.08	0	1.27	79	0.21	25.4
397	0	34.4	1	3.47	0	2.05	50	0.74	24.7
398	0	36.6	0	2.88	0	0.17	80	0.21	31.2
399	0	70.4	1	5.22	1	0.6	91	0.32	30.8
400	0	59.7	1	3.62	0	0.91	56	0.94	28.5
401	0	62.9	0	2.17	1	0.93	70	0.02	26.7
402	0	59.7	1	3.47	0	2	48	0.03	33.5
403	0	48.4	0	2.49	1	0.22	82	0.35	26.7
404	0	68.5	1	4.44	1	1.28	27	0.26	29.3
405	0	55	0	1.42	0	0.57	67	0.13	25.3
406	0	45.8	0	3.77	1	0.97	39	0.19	30.2
407	0	64.7	0	4.13	0	1.53	45	0.08	31
408	0	53.8	1	3.19	0	0.38	75	0.35	34.2
409	0	66.3	0	4.13	0	1.95	50	0.08	27.1
410	0	34.2	0	2.14	1	0.21	80	0.49	30.5
411	0	61.8	0	2.01	1	1.83	48	0.07	24.8
412	0	45.9	0	2.79	1	1.11	30	0.07	25.4
413	0	59.6	0	4.68	0	0.82	36	0.23	30.5
414	0	75.9	1	3.98	1	1.35	55	0.1	30.4
415	0	59.9	0	7.58	0	1.65	53	0.22	28.4
416	0	35.4	0	2.79	0	0.57	66	1.53	25.1
417	0	55	1	2.28	1	0.34	77	1	23.9
418	0	47.2	0	4.08	0	1.01	53	0.66	32.8
419	0	42	0	2.05	1	0.93	53	0.09	26.8
420	0	48.4	0	4.52	0	1.4	75	0.24	29.1
421	0	61.1	1	4.04	0	0.51	65	0.33	34.3
422	0	39.4	0	4.04	0	0.3	71	0.6	31
423	0	13.4	1	3.03	0	0.63	78	0.82	28.5
424	0	49.5	0	2.11	0	0.05	44	0.47	28.4
425	0	41.8	0	3.61	0	1.38	72	0.5	29.1
426	0	48.5	0	4.13	1	1.5	25	0.43	29.9
427	0	56.3	0	5.99	0	0.57	69	0.21	28.8
428	0	47.3	1	3.19	0	0.67	68	0.91	25.4
429	0	60.2	0	1.36	1	1.12	48	0.28	24.7
430	0	70.2	0	6.34	1	1.93	66	0.06	27.7
431	0	69.1	0	2.78	0	1.37	86	0.23	27.9
432	0	122.5	0	2.53	1	0.97	24	1.88	33
433	0	44.1	1	3.27	0	0.8	26	0.36	27.9
434	0	66.6	0	4.4	0	0.78	88	1.11	28.1
435	0	53.6	0	2.93	0	1.37	64	0.15	29.9
436	0	45.6	0	3.88	1	1.31	81	0.14	32.4
437	0	51.3	0	5.22	1	0.93	52	0.23	29.3
438	0	67.6	1	4.29	0	1.06	34	0.25	30.7
439	0	113	0	3.06	0	1.39	70	0.15	29.7
440	0	66.2	1	4.68	0	0.69	80	0.29	25.7
441	0	54.2	0	4.81	1	1.18	70	0.31	25.4
442	0	47.1	0	3.09	0	0.88	75	2.73	36.2
443	0	57.2	0	2.49	0	1.26	25	0.06	29.4
444	0	52	0	8.07	1	0.6	59	0.28	26.4
445	0	59.2	0	1.95	1	0.85	77	1.49	24.5
446	0	57.3	0	2.13	0	1.4	55	0.11	32.5
447	0	35.2	0	4.68	0	1.28	25	0.16	28.1
448	0	58.3	0	4.4	1	1.69	32	0.02	28.7
449	0	43.9	0	4.18	0	0.85	64	1.81	30.2
450	0	58.6	0	3.88	0	0.79	63	0.09	29.4
451	0	46.9	1	3.51	0	1.23	84	0.3479	28.4
452	0	35.8	0	4.23	0	1.13	66	0.17	27
453	0	46.8	0	3.4	0	1.03	80	0.8	29.8
